# Supplementary material for: Braille in the Sighted: Teaching Tactile Reading to Sighted Adults
Source: PLoS One. 2016 May 17;11(5):e0155394. doi: 10.1371/journal.pone.0155394 (PMC4871356; doi:10.1371/journal.pone.0155394)
Supplement: S1 File — This database includes demographic data, tactile braille word/letter scores for each subject and testing session, individual grating orientation thresholds and results of the test of visual reading in regular alphabet (number of words read in one minute and percent of correct answers in the comprehension test). (XLSX) [file pone.0155394.s001.xlsx]

## Sheet: Data
Subject_id	age	Subjects' occupation (1 - special education studies' student; 2 - relative of blind pearson; 3 braille teacher/educator)	Tactile_braille_words_month1	Tactile_braille_words_month5	Tactile_braille_words_month6	Tactile_braille_words_month7	Tactile_braille_words_month8	Tactile_braille_words_month9	Tactile_braille_letters_month1	Tactile_braille_letters_month5	Tactile_braille_letters_month6	Tactile_braille_letters_month7	Tactile_braille_letters_month8	Tactile_braille_letters_month9	GOT_index finger	GOT_middle finger	Latin_reading_speed_WPM	Latin_comprehension_test_accuracy_percents
sub001	37	3	0	1	1	3		5	4	12	15	23		17	0.9	1.42	223.14	80
sub002	28	3	0	3	3	7	10	10	2	18	18	16	21	24	1.46	1.5	289.14	70
sub003	27	3	0	2		2		3	4	13		21		21	0.94	0.92	311.98	90
sub004	23	1	0	3	2	1	4	6	2	13	13	15	15	17	0.75	0.87	183.58	80
sub005	22	1	1	2	3	0	3	4	3	13	14	13	17	16	0.75	1	165.99	50
sub006	44	2	0	3	6	8	12	12	0	15	15	18	16	23	1.25	1	147.16	90
sub007	22	1	0	2	5	7	8	9	1	16	17	19	19	21	1.5	1.12	194.56	100
sub008	27	3	0	0	6	10	10	10	6	18	20	23	27	29	1.08	1.08	142.38	90
sub009	27	2	0	0	0	2	1	3	2	12	13	17	18	16	1.37	1.33	193.72	70
sub010	22	1	0	4	3	3	5	5	4	14	17	18	14	16	0.87	0.69	193.04	90
sub011	27	3	0	0	1	1	0	4	1	7	14	11	12	13	1	3	197.01	40
sub012	34	3	0	0	4	2	8	8	1	8	11	16	16	15	2.5	2.8	226.98	70
sub013	28	3	0	2	4	7	7	5	3	7	17	19	18	16	1.15	1	269.47	70
sub014	23	1	0	3	5	6	9	8	0	13	15	16	19	19	1.21	1.16	202.65	80
sub015	23	1	0	1	2	1	1	0	2	16	16	20	18	14	2.55	2.17	220.43	50
sub016	37	3	0	0	1	0	2	4	1	8	8	13	14	14	1.17	1.25	192.34	80
sub017	38	3	0	0	1	4	2	3	1	14	13	16	15	17	0.87	1.21	158.54	60
sub018	23	1	0	0	0	0	0	0	1	9	6	7	6	10	3	3	236.8	70
sub019	22	1	0	4	5	12	14	17	4	18	20	26	25	29	1.31	1.72	265.83	80
sub020	30	3	2	2	2	2	2	4	2	16	15	18	14	12			145.63	80
sub021	49	3	0	0	1	2	1	5	2	11	12	13	14	15	1.75	1.79	157.13	80
sub022	22	1	0	0	1	1	0	2	2	8	14	15	12	17	1.5	2.25	147.07	60
sub023	23	1	0	1	5	7	11	9	1	10	14	16	17	21	2.5	2.37	185.65	70
sub024	22	1	0	0	2	4	5	3	4	13	13	12	18	16	1.43	1.25	205.02	90
sub025	28	3	2	6	8	13	10	11	7	22	24	27	23	26	0.9	0.71	250.85	80
sub026	33	3	0	0	1	1	3	4	3	10	13	15	16	17	2.4	1.12	190.81	100
sub027	36	2	0	3	5	7	7	13	0	17	16	23	18	21	0.87	0.95	134.91	80
sub028	30	2	0	0	1	4	3	6	0	16	14	17	16	17	1.78	1.35	174.09	70
sub029	44	3	0	2	4	4	10	7	3	16	16	16	23	25	1.25	1.25
